# Supplementary material for: Involving elderly research participants in the co-design of a future multi-generational cohort study
Source: Res Involv Engagem. 2021 May 3;7:23. doi: 10.1186/s40900-021-00271-4 (PMC8094476; doi:10.1186/s40900-021-00271-4)
Supplement: Supplementary file 2 — Additional file 2. Telephone Questionnaire. Version Comparison - A comparison of the versions of the telephone questionnaire used. [file 40900_2021_271_MOESM2_ESM.xlsx]

## Sheet: Sheet1
This document summarises all the questions asked in the telephone interviews referenced in the case study 'Involving elderly research participants in the co-design of a future multi-generational cohort study'. The version numbers refer to the co-refined versions of the questionnaire, which was developed iteratively.
Version Number	Number of participants who completed this version	Q1	Q1b	Q2	Q2b	Q3	Q4	Q4b	Q4c	Q5	Q5b	Q5c	Q6	Q6b	Q7	Q7b	Q8	Q8b	Q9	Q9b	Q9c	Q10	Q10b	Q11
1	1	What were your original motivations for participating in ASPREE? (7 options, 3 responses)	N/A	Now that you have been with ASPREE for several years, what aspects of partipating in ASPREE have been most rewarding for you? (6 options, 3 responses)	N/A	What made you decide to respond to our invitation to be involved in genomics research? (open ended)	What do you hope to get out of your involvement? (open ended)	N/A	N/A	How would you like to be involved? (6 options, 3 responses)	Do you have a preference? (open ended)	N/A	Do you think your family members would be interested in participating in a longitudinal genomics research study that may last many years? (3 options, 3 responses)	N/A	Why/why not? (open ended)	N/A	Do any of your immediate family members already participate in any medical research or genetic studies that you know of? (3 options)	N/A	If yes, what is the project about? (open ended)	N/A	N/A	Do you have any exceptional stories about your family relating to health or genetics? (open ended)	N/A	N/A
1.1	5	What were your original motivations for participating in ASPREE? (7 options, 3 responses)	N/A	Now that you have been with ASPREE for several years, what aspects of partipating in ASPREE have been most rewarding for you? (6 options, 3 responses)	N/A	What made you decide to respond to our invitation to be involved in genomics research? What would you like to get out of your involvement in this project (open ended)	How would you like to be involved? (6 options, 3 choices)	Do you have a preference? (open ended)	N/A	Do you think your family members would be interested in participating in a longitudinal genomics research study that may last many years? (3 options, 3 responses)	Why/why not? (open ended)	N/A	Do any of your immediate family members already participate in any medical research or genetic studies that you know of? (3 options)	If yes, what is the project about? (open ended)	Do you have any exceptional stories about your family relating to health or genetics? (open ended)	N/A	N/A	N/A	N/A	N/A	N/A	N/A	N/A	N/A
1.2	10	What were your original motivations for participating in ASPREE? (7 options, 3 responses)	N/A	Now that you have been with ASPREE for several years, what aspects of partipating in ASPREE have been most rewarding for you? (6 options, 3 responses)	N/A	What made you decide to respond to our invitation to be involved in genomics research? What would you like to get out of your involvement in this project? What skills/knowledge/expertise could you bring to this study? (open ended)	Do you think your family members would be interested in participating in a longitudinal genomics research study that may last many years? (3 options, 3 responses)	Why/why not? (open ended)	N/A	Do any of your immediate family members already participate in any medical research or genetic studies that you know of? (3 options)	If yes, what is the project about? (open ended)	N/A	Do you have any exceptional stories about your family relating to health or genetics? (open ended)	N/A	How would you like to be involved? (6 options, 3 choices)	Do you have a preference? (open ended)	N/A	N/A	N/A	N/A	N/A	N/A	N/A	N/A
1.3	10	What were your original motivations for participating in ASPREE? (7 options, 3 responses)	N/A	Now that you have been with ASPREE for several years, what aspects of partipating in ASPREE have been most rewarding for you? (5 options, 3 responses)	N/A	What made you decide to respond to our invitation to be involved in genomics research? What would you like to get out of your involvement in this project? What skills/knowledge/expertise could you bring to this study? (open ended)	Do you think your family members would be interested in participating in a longitudinal genomics research study that may last many years? (3 options, 3 responses)	Why/why not? (open ended)	N/A	Do any of your immediate family members already participate in any medical research or genetic studies that you know of? (3 options)	If yes, what is the project about? (open ended)	N/A	Do you have any exceptional stories about your family relating to health or genetics? (open ended)	N/A	How would you like to be involved? (6 options, 3 choices)	Do you have a preference? (open ended)	N/A	N/A	N/A	N/A	N/A	N/A	N/A	N/A
1.4	NO PPTS COMPLETED V1.4 - THIS VERSION WAS FOR RESEARCHER REVIEW ONLY
1.5	9	What were your original motivations for participating in ASPREE? (open ended)	Thinking about motivations, rank the following in order of importance for you personally (4 options to be ranked)	Now that you have been with ASPREE for several years, what aspects of partipating in ASPREE have been most rewarding for you? (open ended)	Thinking about what has been rewarding, rank the following in order of importance for you personally (3 options to be ranked)	What made you decide to respond to our invitation to be involved in genomics research? (open ended)	Would you be interested in being part of this study (multigenerational study) (3 options)	How do you feel about asking your family to participate? (open ended)	Do you have any concerns? (open ended)	Do any of your immediate family members already participate in any medical research or genetic studies that you know of? (3 options)	If yes, what is the project about? (open ended)	N/A	Do you have any interesting stories about your family relating to health or inherited conditions? (open ended)	N/A	Currently there are 3 main types of genetic testing available. Which type of testing would you be interested in? (3 options, 3 choices)	N/A	Would you be willing to provide feedback and share your views and perspectives by commenting throughout the research process? (open ended)	N/A	Would you be more or less likely to participate in research if you knew that ppts had been involved in the design of the research? Why? (open ended)	N/A	N/A	How would you like to be contacted? (5 options, 3 choices)	Do you have a preference? (open ended)	Any other comments/feedback? (open ended)
1.6	7	What were your original motivations for participating in ASPREE? (open ended)	Thinking about motivations, rank the following in order of importance for you personally (4 options to be ranked)	Now that you have been with ASPREE for several years, what aspects of partipating in ASPREE have been most rewarding for you? (open ended)	Thinking about what has been rewarding, rank the following in order of importance for you personally (3 options to be ranked)	What made you decide to respond to our invitation to be involved in genomics research? (open ended)	Would you be interested in being part of this study (multigenerational study) (3 options)	How do you feel about asking your family to participate? (open ended)	Do you have any concerns? (open ended)	Do any of your immediate family members already participate in any medical research or genetic studies that you know of? (3 options)	If yes, what is the project about? (open ended)	N/A	Do you have any interesting stories about your family relating to health or inherited conditions? (open ended)	N/A	Currently there are 3 main types of genetic testing available. Which type of testing would you be interested in? (3 options, 3 choices)	N/A	Would you be willing to provide feedback and share your views and perspectives by commenting throughout the research process? (open ended)	N/A	Do you think ppts like yourself should be involved in helping design research projects, or just researchers? (open ended)	N/A	N/A	How would you like to be contacted? (5 options, 3 choices)	Do you have a preference? (open ended)	Any other comments/feedback? (open ended)
1.7	17	What were your original motivations for participating in ASPREE? (open ended)	N/A	What did you hope to get out of your participation in the ASPREE study?	N/A	Now that you have been with ASPREE for several years, what aspects of partipating in ASPREE have been most rewarding for you? (open ended)	What made you decide to respond to our invitation to be involved in genomics research? (open ended)	N/A	N/A	How do you feel about this project? (open ended)	How do you feel about asking your family to participate? (open ended)	Do you have any concerns? (open ended)	Do any of your immediate family members already participate in any medical research or genetic studies that you know of? (3 options)	If yes, what is the project about? (open ended)	Do you have any interesting stories about your family relating to health or inherited conditions? (open ended)	N/A	Currently there are 3 main types of genetic testing available. Which type of testing would you be interested in? (3 options, 3 choices)	If funding was limited and only one option was available, which one would you prefer? (open ended)	Would you be willing to provide feedback and share your views and perspectives by commenting throughout the research process? (open ended)	Would you like to be more involved by helping us design the study rather than just participating? (open ended)	Do you think ppts like yourself should be involved in helping design research projects, or just researchers? (open ended)	How would you like to be contacted? (5 options, 3 choices)	Do you have a preference? (open ended)	Any other comments/feedback? (open ended)
