# Supplementary material for: Involving elderly research participants in the co-design of a future multi-generational cohort study
Source: Res Involv Engagem. 2021 May 3;7:23. doi: 10.1186/s40900-021-00271-4 (PMC8094476; doi:10.1186/s40900-021-00271-4)
Supplement: Supplementary file 3 — Additional file 3. Quantitative results - A summary of the quantitative results. [file 40900_2021_271_MOESM3_ESM.xlsx]

## Sheet: Results summary master
This table summarises the quantitative results from the interviews referenced in the case study 'Involving elderly research participants in the co-design of a future multi-generational cohort study'. Contact Jack.Nunn@Latrobe.edu.au - orcid.org/0000-0003-0316-3254 Please note: As some of the interview questions were adapted throughout the process, not all questions were asked to all the participa…
Question number (does not correleate to versions)	Question description	Results from VERSIONS 1.5 & 1.6	VERSION 1.7	ORIGINAL VERSIONS 1, 1.1, 1.2, 1.3	Totals	Total recorded responses for question	Percentage of responses
1	Medical	15	17		32	33	96.9697
1	Ancestry	15	17		32	33	96.9697
1	Drug response	15	16		31	33	93.9394
2	Preference for ancestry		2		2	17	11.7647
2	Preference for drug response		1		1	17	5.88235
2	Preference for medical		11		11	17	64.7059
2	No preference		3		3	17	17.6471
3	Yes to Post	13	12	22	47	59	79.661
3	No to post	1	5	3	9	59	15.2542
3	Yes to Phone	11	12	18	41	59	69.4915
3	No to phone	3	4	6	13	59	22.0339
3	No to Online questionnaires	6	4	7	17	59	28.8136
3	yes to Online questionnaires	7	10	18	35	59	59.322
3	No to Focus group/workshop	3	4	2	9	59	15.2542
3	yes to Focus group/workshop	12	12	21	45	59	76.2712
3	No to online discussion	7	6	10	23	59	38.9831
3	Yes to Online discussion	4	8	11	23	59	38.9831
3	Preference for focus group /workshop	2	5	8	15	59	25.4237
3	Preference for post	6	6	6	18	59	30.5085
3	Preference for online discussion	1	2	2	5	59	8.47458
3	Preference for online questionnaire	1	4	5	10	59	16.9492
4	Yes: Willing to provide feedback & share views throughout	15	17		32	32	100
4	No: Willing to provide feedback & share views throughout	0	0		0	32	0
5	More likely: More or less likely to participate if ppt involved in design	2			2	8	25
5	Less likely: More or less likely to participate if ppt involved in design	0			0	8	0
5	Unsure: More or less likely to participate if ppt involved in design	1			1	8	12.5
5	No answer: More or less likely to participate if ppt involved in design	4			4	8	50
5	Woulnd't influence participation	1			1	8	12.5
6	Researchers Should be involved in study design	6	5		11	28	39.2857
6	Participants should be involved in study design	3	10		13	28	46.4286
6	Unsure: Should researchers or ppts be involved in study design	2	2		4	28	14.2857
7	Yes:Would you like to be more involved in study design rather than just participating		11		11	17	64.7059
7	No:Would you like to be more involved in study design rather than just participating		2		2	17	11.7647
7	Unsure:Would you like to be more involved in study design rather than just participating		4		4	17	23.5294

## Sheet: Participant numbers -version #
VERSION #	# OF PPTS
1	1
1.1	5
1.2	10
1.3	10		1
1.5	9		5
1.6	7		10
1.7	17		10
			26
